# Supplementary material for: Proteomic Profiling of Non-Muscle Invasive Bladder Cancer Reveals Stage-Specific Molecular Signatures and Prognostic Biomarkers
Source: Proteomes. 2025 Dec 10;13(4):65. doi: 10.3390/proteomes13040065 (PMC12736457; doi:10.3390/proteomes13040065)
Supplement: Supplementary file 1 [file proteomes-13-00065-s001.zip]

Archive with 4 entries (4 files):
- MetaCore Legend.pdf
- Table S1.pdf
- Table S2.xls
- Table S3.xls
