# Supplementary material for: Proteomic Profiling of Non-Muscle Invasive Bladder Cancer Reveals Stage-Specific Molecular Signatures and Prognostic Biomarkers
Source: Proteomes. 2025 Dec 10;13(4):65. doi: 10.3390/proteomes13040065 (PMC12736457; doi:10.3390/proteomes13040065)
Supplement: Supplementary file 1 [file proteomes-13-00065-s001.zip › Table S2.xls]

## Sheet: Process Networks
Enrichment analysis report
Enrichment by Process Networks					AC up-reg pT1-HG_genelist
#	Networks	Total	pValue	Min FDR	p-value	FDR	In Data	Network Objects from Active Data
1	Protein folding_Response to unfolded proteins	72	3.03248e-06	0.000109169	3.03248e-06	0.000109169	4	HSP90, HSP90 beta, HSP70, GRP78
2	Protein folding_ER and cytoplasm	45	3.78159e-05	0.000680686	3.78159e-05	0.000680686	3	HSP90, HSP70, GRP78
3	Protein folding_Protein folding nucleus	58	8.13293e-05	0.000975952	8.13293e-05	0.000975952	3	HSP90, HSP70, GRP78
4	Immune response_Antigen presentation	192	0.000146977	0.0013228	0.000146977	0.0013228	4	HSP90, HSP90 beta, HSP70, GRP78
5	Immune response_Phagosome in antigen presentation	240	0.000347451	0.00250165	0.000347451	0.00250165	4	HSP90, HSP90 beta, HSP70, GRP78
6	Protein folding_Folding in normal condition	119	0.00068529	0.00411174	0.00068529	0.00411174	3	HSP90, HSP90 beta, HSP70
7	Apoptosis_Endoplasmic reticulum stress pathway	89	0.0079294	0.0407798	0.0079294	0.0407798	2	GRP78, SOD2
8	Response to hypoxia and oxidative stress	161	0.0245414	0.103937	0.0245414	0.103937	2	HSP90 beta, SOD2
9	Proteolysis_Ubiquitin-proteasomal proteolysis	166	0.0259843	0.103937	0.0259843	0.103937	2	HSP90, HSP70
10	Development_Regulation of telomere length	53	0.0791155	0.284816	0.0791155	0.284816	1	HSP90
11	Apoptosis_Apoptotic mitochondria	78	0.114421	0.294667	0.114421	0.294667	1	HSP70
12	Inflammation_IL-13 signaling pathway	91	0.13229	0.294667	0.13229	0.294667	1	SCCA-1
13	Blood coagulation	93	0.135009	0.294667	0.135009	0.294667	1	Annexin V
14	Apoptosis_Anti-Apoptosis mediated by external signals by Estrogen	95	0.137721	0.294667	0.137721	0.294667	1	SOD2
15	Immune response_Th17-derived cytokines	98	0.141775	0.294667	0.141775	0.294667	1	Calgranulin B
16	Cell cycle_Meiosis	106	0.152499	0.294667	0.152499	0.294667	1	HSP70
17	Transport_Manganese transport	108	0.155161	0.294667	0.155161	0.294667	1	SOD2
18	Inflammation_Amphoterin signaling	118	0.168358	0.294667	0.168358	0.294667	1	Calgranulin B
19	Inflammation_IL-6 signaling	119	0.169667	0.294667	0.169667	0.294667	1	HDL proteins
20	Inflammation_Inflammasome	120	0.170975	0.294667	0.170975	0.294667	1	APOA1
21	Muscle contraction_Nitric oxide signaling in the cardiovascular system	124	0.176186	0.294667	0.176186	0.294667	1	HSP90
22	Signal transduction_Androgen receptor nuclear signaling	127	0.180074	0.294667	0.180074	0.294667	1	HSP90
23	Cardiac development_Role of NADPH oxidase and ROS	134	0.189083	0.295683	0.189083	0.295683	1	SOD2
24	Cell cycle_S phase	148	0.206831	0.295683	0.206831	0.295683	1	HSP90
25	Development_Ossification and bone remodeling	157	0.218054	0.295683	0.218054	0.295683	1	Annexin V
26	Reproduction_FSH-beta signaling pathway	160	0.221762	0.295683	0.221762	0.295683	1	SCCA-1
27	Transcription_mRNA processing	160	0.221762	0.295683	0.221762	0.295683	1	KHSRP
28	Apoptosis_Anti-Apoptosis mediated by external signals via MAPK and JAK/STAT	179	0.244881	0.314847	0.244881	0.314847	1	SOD2
29	Transport_Calcium transport	192	0.260337	0.323177	0.260337	0.323177	1	Annexin V
30	Reproduction_Feeding and Neurohormone signaling	210	0.281264	0.325076	0.281264	0.325076	1	HSP70
31	Signal transduction_ESR1-nuclear pathway	217	0.289255	0.325076	0.289255	0.325076	1	GRP78
32	Immune response_Phagocytosis	223	0.296041	0.325076	0.296041	0.325076	1	HDL proteins
33	Reproduction_Spermatogenesis, motility and copulation	230	0.303883	0.325076	0.303883	0.325076	1	HSP70
34	Apoptosis_Anti-Apoptosis mediated by external signals via PI3K/AKT	233	0.30722	0.325076	0.30722	0.325076	1	SOD2
35	Reproduction_Male sex differentiation	241	0.316046	0.325076	0.316046	0.325076	1	HSP70
36	Development_Hedgehog signaling	253	0.329094	0.329094	0.329094	0.329094	1	HSP90
37
38
39
40
41
42
43
44
45
46
47
48
49
50

## Sheet: Info
Info
General
Date	2025-10-24
Server	portal.genego.com
Version	25.3.72200
Name	Laura
Login	siena-luddi
Workflow Settings
Type	Enrichment
Signals	both
Distribution	intersection
Sorting method	statistically significant
Active Data
Name	Type	Size		Threshold	0
AC up-reg pT1-HG_genelist	General Experiment	10		P-value	1
