# Supplementary material for: Proteomic Profiling of Non-Muscle Invasive Bladder Cancer Reveals Stage-Specific Molecular Signatures and Prognostic Biomarkers
Source: Proteomes. 2025 Dec 10;13(4):65. doi: 10.3390/proteomes13040065 (PMC12736457; doi:10.3390/proteomes13040065)
Supplement: Supplementary file 1 [file proteomes-13-00065-s001.zip › Table S3.xls]

## Sheet: Process Networks
Enrichment analysis report
Enrichment by Process Networks					AC up-reg pTa-LG_genelist
#	Networks	Total	pValue	Min FDR	p-value	FDR	In Data	Network Objects from Active Data
1	Cytoskeleton_Actin filaments	177	3.79337e-08	1.14049e-06	3.79337e-08	1.14049e-06	9	Annexin II, VASP, CAPZA, RDX (radixin), MELC, ERM proteins, VIL2 (ezrin), Vinculin, Plectin 1
2	Cytoskeleton_Regulation of cytoskeleton rearrangement	183	5.06886e-08	1.14049e-06	5.06886e-08	1.14049e-06	9	CAPZA, RDX (radixin), MELC, 14-3-3 epsilon, ERM proteins, VIL2 (ezrin), Vinculin, 14-3-3, Plectin 1
3	Immune response_Phagosome in antigen presentation	240	5.18857e-07	7.78286e-06	5.18857e-07	7.78286e-06	9	PSMD14, PDIA3, PSMA6, PSMA3, VASP, RDX (radixin), ERM proteins, VIL2 (ezrin), Vinculin
4	Transport_Manganese transport	108	9.17107e-05	0.00103175	9.17107e-05	0.00103175	5	Apotransferrin, VASP, 14-3-3 epsilon, Mn(III)-Apotransferrin, CNDP2
5	Cell adhesion_Integrin-mediated cell-matrix adhesion	214	0.000272686	0.00245417	0.000272686	0.00245417	6	VASP, RDX (radixin), MELC, ERM proteins, VIL2 (ezrin), Vinculin
6	Immune response_Phagocytosis	223	0.000340647	0.00255486	0.000340647	0.00255486	6	VASP, RDX (radixin), MELC, ERM proteins, VIL2 (ezrin), Vinculin
7	Protein folding_Folding in normal condition	119	0.00165955	0.0106685	0.00165955	0.0106685	4	TCP1-beta, Sti1, TCP1-epsilon, FKBP4
8	Immune response_Antigen presentation	192	0.00918719	0.0516779	0.00918719	0.0516779	4	PSMD14, PDIA3, PSMA6, PSMA3
9	Transport_Iron transport	108	0.0112706	0.0526205	0.0112706	0.0526205	3	Apotransferrin, Holotransferrin, Transferrin
10	Cell cycle_G2-M	206	0.0116934	0.0526205	0.0116934	0.0526205	4	TCP1-beta, 14-3-3 epsilon, TCP1-epsilon, 14-3-3
11	Proteolysis_Ubiquitin-proteasomal proteolysis	166	0.0348881	0.142724	0.0348881	0.142724	3	PSMD14, PSMA6, PSMA3
12	Apoptosis_Apoptotic mitochondria	78	0.0450645	0.166959	0.0450645	0.166959	2	VDAC 1, 14-3-3
13	Cytoskeleton_Intermediate filaments	81	0.0482326	0.166959	0.0482326	0.166959	2	14-3-3, Plectin 1
14	Development_Neurogenesis_Axonal guidance	228	0.0758979	0.232523	0.0758979	0.232523	3	VASP, MELC, ERM proteins
15	Cell cycle_Meiosis	106	0.0775077	0.232523	0.0775077	0.232523	2	14-3-3 epsilon, 14-3-3
16	Inflammation_IL-6 signaling	119	0.0944759	0.263529	0.0944759	0.263529	2	14-3-3 epsilon, 14-3-3
17	DNA damage_Checkpoint	124	0.10127	0.263529	0.10127	0.263529	2	14-3-3 epsilon, 14-3-3
18	Signal transduction_Androgen receptor nuclear signaling	127	0.105412	0.263529	0.105412	0.263529	2	Maspin, VIL2 (ezrin)
19	Development_Skeletal muscle development	143	0.128247	0.295159	0.128247	0.295159	2	MELC, Smooth muscle myosin
20	Inflammation_TREM1 signaling	145	0.131182	0.295159	0.131182	0.295159	2	14-3-3 epsilon, 14-3-3
21	Cell adhesion_Platelet aggregation	158	0.150629	0.309647	0.150629	0.309647	2	VASP, MELC
22	Cell cycle_G1-S	162	0.156731	0.309647	0.156731	0.309647	2	14-3-3 epsilon, 14-3-3
23	Cell adhesion_Cell junctions	163	0.158264	0.309647	0.158264	0.309647	2	14-3-3 epsilon, 14-3-3
24	Muscle contraction	170	0.169078	0.310902	0.169078	0.310902	2	MELC, Smooth muscle myosin
25	Protein folding_ER and cytoplasm	45	0.179124	0.310902	0.179124	0.310902	1	FKBP4
26	Cell adhesion_Leucocyte chemotaxis	180	0.184748	0.310902	0.184748	0.310902	2	VASP, Vinculin
27	Cell adhesion_Cadherins	182	0.18791	0.310902	0.18791	0.310902	2	VASP, Vinculin
28	Neurophysiological process_Corticoliberin signaling	49	0.19345	0.310902	0.19345	0.310902	1	Involucrin
29	Development_Keratinocyte differentiation	58	0.224804	0.337207	0.224804	0.337207	1	Involucrin
30	Protein folding_Protein folding nucleus	58	0.224804	0.337207	0.224804	0.337207	1	FKBP4
31	Inflammation_Amphoterin signaling	118	0.405646	0.574148	0.405646	0.574148	1	MELC
32	Cytoskeleton_Cytoplasmic microtubules	119	0.408283	0.574148	0.408283	0.574148	1	14-3-3 epsilon
33	Cardiac development_FGF_ErbB signaling	124	0.421299	0.574499	0.421299	0.574499	1	14-3-3 epsilon
34	Cardiac development_Role of NADPH oxidase and ROS	134	0.446506	0.590964	0.446506	0.590964	1	14-3-3 epsilon
35	Development_Neuromuscular junction	148	0.480017	0.61095	0.480017	0.61095	1	Vinculin
36	Development_Ossification and bone remodeling	157	0.500514	0.61095	0.500514	0.61095	1	Annexin II
37	Transcription_mRNA processing	160	0.507171	0.61095	0.507171	0.61095	1	hnRNP H1
38	Inflammation_NK cell cytotoxicity	164	0.515913	0.61095	0.515913	0.61095	1	NDPK B
39	Cell cycle_Mitosis	179	0.54738	0.618304	0.54738	0.618304	1	CAPZA
40	Proliferation_Negative regulation of cell proliferation	183	0.555431	0.618304	0.555431	0.618304	1	NDPK B
41	Inflammation_Kallikrein-kinin system	187	0.563343	0.618304	0.563343	0.618304	1	G-protein beta
42	Cell cycle_G1-S Growth factor regulation	195	0.578761	0.620101	0.578761	0.620101	1	NDPK B
43	Development_Regulation of angiogenesis	221	0.625316	0.640239	0.625316	0.640239	1	Annexin II
44	Development_Blood vessel morphogenesis	227	0.63533	0.640239	0.63533	0.640239	1	Transferrin
45	Reproduction_Spermatogenesis, motility and copulation	230	0.640239	0.640239	0.640239	0.640239	1	FKBP4
46
47
48
49
50

## Sheet: Info
Info
General
Date	2025-10-24
Server	portal.genego.com
Version	25.3.72200
Name	Laura
Login	siena-luddi
Workflow Settings
Type	Enrichment
Signals	both
Distribution	intersection
Sorting method	statistically significant
Active Data
Name	Type	Size		Threshold	0
AC up-reg pTa-LG_genelist	General Experiment	43		P-value	1
